# Supplementary material for: Meta-Analysis of the Accuracy of Abbreviated Magnetic Resonance Imaging for Hepatocellular Carcinoma Surveillance: Non-Contrast versus Hepatobiliary Phase-Abbreviated Magnetic Resonance Imaging
Source: Cancers (Basel). 2021 Jun 14;13(12):2975. doi: 10.3390/cancers13122975 (PMC8231787; doi:10.3390/cancers13122975)
Supplement: Supplementary file 1 [file cancers-13-02975-s001.zip]

Archive with 1 entries (1 files):
- cancers-1226151-suppl. conversion.pdf
